# Supplementary material for: Integrating Machine Learning with MALDI-TOF Mass Spectrometry for Rapid and Accurate Antimicrobial Resistance Detection in Clinical Pathogens
Source: Int J Mol Sci. 2025 Jan 28;26(3):1140. doi: 10.3390/ijms26031140 (PMC11817502; doi:10.3390/ijms26031140)
Supplement: Supplementary file 1 [file ijms-26-01140-s001.zip]

Archive with 1 entries (1 files):
- ijms-3368007-supplementary.pdf
